# Supplementary material for: Using lipidomics to reveal details of lipid accumulation in developing seeds from oilseed rape (Brassica napus L.)
Source: Biochim Biophys Acta. 2018 Mar;1863(3):339–48. doi: 10.1016/j.bbalip.2017.12.010 (PMC5791847; doi:10.1016/j.bbalip.2017.12.010)
Supplement: Supplementary Table 1 — MS/MS data for TAG and DAG. [file mmc1.xlsx]

## Sheet: TAG
Target m/z	Lipid species	Lipid class	Adduct	Observed m/z (centroid)	Sum formula	Δppm	Neutral Loss	Fatty acyls	Possible TG species
846.755	TAG 50:3	TAG	+NH4+	846.754	C53H100NO6	-1.20029	245, 271, 273, 297, 299	14:0, 16:1, 16:0, 18:1, 18:2	14:0-18:1-18:2, 16:0-16:1-18:2
848.77	TAG 50:2	TAG	+NH4+	848.77	C53H102NO6	-0.313882	245, 271, 273, 297, 299	14:0, 16:1, 16:0, 18:1, 18:3	14:0-18:1-18:1, 16:0-16:0-18:2, 16:0-16:1-18:1
850.786	TAG 50:1	TAG	+NH4+	850.784	C53H104NO6	-1.54737	273, 299	16:0, 18:1	16:0-16:0-18:1
868.739	TAG 52:6	TAG	+NH4+	868.737	C55H98NO6	-2.26338	267, 269, 271, 273, 295, 297, 299	16:3, 16:2, 16:1, 16:0, 18:3, 18:2, 18:1	16:3-18:2-18:1, 16:2-18:2-18:2, 16:2-18:1-18:3, 16:1-18:2-18:3, 16:0-18:3-18:3
870.755	TAG 52:5	TAG	+NH4+	870.753	C55H100NO6	-1.28205	267, 269, 271, 273, 295, 297, 299	16:3, 16:2, 16:1, 16:0, 18:3, 18:2, 18:1	16:3-18:1-18:1, 16:2-18:1-18:2, 16:1-18:1-18:3, 16:1-18:2-18:2, 16:0-18:2-18:3
872.77	TAG 52:4	TAG	+NH4+	872.77	C55H102NO6	-0.30525	273, 295, 297, 299	16:0, 18:3, 18:2, 18:1	16:0-18:1-18:3, 16:0-18:2-18:2
874.786	TAG 52:3	TAG	+NH4+	874.787	C55H104NO6	0.895673	273, 297, 299	16:0, 18:2, 18:1	16:0-18:1-18:2
876.801	TAG 52:2	TAG	+NH4+	876.8	C55H106NO6	-1.2164	no MSMS	n/a	16:0-18:1-18:1*
892.739	TAG 54:8	TAG	+NH4+	892.737	C57H98NO6	-2.20253	295, 297	18:3, 18:2	18:2-18:3-18:3
894.755	TAG 54:7	TAG	+NH4+	894.753	C57H100NO6	-1.91823	295, 297, 299	18:3, 18:2, 18:1	18:1-18:3-18:3, 18:2-18:2-18:3
896.77	TAG 54:6	TAG	+NH4+	896.771	C57H102NO6	0.706521	295, 297, 299	18:3, 18:2, 18:1	18:1-18:2-18:3
898.786	TAG 54:5	TAG	+NH4+	898.788	C57H104NO6	2.87446	295, 297, 299	18:3, 18:2, 18:1	18:1-18:1-18:3, 18:1-18:2-18:2
900.801	TAG 54:4	TAG	+NH4+	900.803	C57H106NO6	2.25739	297, 299	18:2, 18:1	18:1-18:1-18:2
902.817	TAG 54:3	TAG	+NH4+	902.819	C57H108NO6	1.8646	299	18:1	18:1-18:1-18:1
904.833	TAG 54:2	TAG	+NH4+	904.828	C57H110NO6	-4.93646	299, 301	18:1, 18:0	18:1-18:1-18:0
926.817	TAG 56:5	TAG	+NH4+	926.812	C59H108NO6	-5.84431	295, 297, 299, 327	18:3, 18:2, 18:1, 20:1	18:1-18:3-20:1, 18:2-18:2-20:1
928.833	TAG 56:4	TAG	+NH4+	928.829	C59H110NO6	-3.83995	297, 299, 327, 329	18:2, 18:1, 20:1, 20:0	18:2-18:2-20:0, 18:1-18:2-20:1
930.848	TAG 56:3	TAG	+NH4+	930.846	C59H112NO6	-2.27398	299, 327	18:1, 20:1	18:1-18:1-20:1
932.864	TAG 56:2	TAG	+NH4+	932.86	C59H114NO6	-3.93069	no MSMS	n/a	18:0-18:1-20:1*
956.864	TAG 58:4	TAG	+NH4+	956.858	C61H114NO6	-5.92226	295, 297, 299, 357	18:3, 18:2, 18:1, 22:0	18:1-18:3-22:0, 18:2-18:2-22:0
958.88	TAG 58:3	TAG	+NH4+	958.874	C61H116NO6	-5.54487	297, 299, 357	18:2, 18:1, 22:0	18:1-18:2-22:0
960.895	TAG 58:2	TAG	+NH4+	960.892	C61H118NO6	-3.92023	299, 357	18:1, 22:0	18:1-18:1-22:0
984.895	TAG 60:4	TAG	+NH4+	984.892	C63H118NO6	-3.01243	297, 299, 383, 385	18:2, 18:1, 24:1, 24:0	18:1-18:2-24:1, 18:2-18:2-24:0
986.911	TAG 60:3	TAG	+NH4+	986.908	C63H120NO6	-3.25966	297, 299, 383, 385	18:2, 18:1, 24:1, 24:0	18:1-18:2-24:0, 18:1-18:1-24:1
988.927	TAG 60:2	TAG	+NH4+	988.923	C63H122NO6	-3.50588	299, 385	18:1, 24:0	18:1-18:1-24:0
1014.94	TAG 62:3	TAG	+NH4+	1014.93	C65H124NO6	-7.99762	299, 411	18:1, 26:1	18:1-18:1-26:1
* putative species based on most commonly observed fatty acyls

## Sheet: DAG
Target m/z	Lipid species	Lipid class	Adduct	Observed m/z (centroid)	Sum formula	Δppm	Neutral Loss	Fatty acyls	Possible DG species
610.541	DAG 34:2	DAG	+NH4+	610.538	C37H72NO5	-4.09609	271, 273, 297	16:1, 16:0, 18:2	16:0-18:2, 18:1-16:1
612.556	DAG 34:1	DAG	+NH4+	612.555	C37H74NO5	-2.36859	273, 299	16:0, 18:1	16:0-18:1
632.525	DAG 36:5	DAG	+NH4+	632.526	C39H70NO5	1.6588	295, 297	18:3, 18:2	18:2-18:3
634.541	DAG 36:4	DAG	+NH4+	634.54	C39H72NO5	-0.946877	295, 297, 299	18:3, 18:2, 18:1	18:1-18:3, 18:2-18:2
636.556	DAG 36:3	DAG	+NH4+	636.554	C39H74NO5	-2.59348	297, 299	18:2, 18:1	18:1-18:2
638.572	DAG 36:2	DAG	+NH4+	638.571	C39H76NO5	-1.8807	299	18:1	18:1-18:1
662.572	DAG 38:4	DAG	+NH4+	662.566	C41H76NO5	-8.60429	no MSMS	n/a	18:3-20:1*
668.619	DAG 38:1	DAG	+NH4+	668.616	C41H82NO5	-4.71293	357, 385	22:0, 24:1	16:1-22:0, 14:0-24:1
670.634	DAG 38:0	DAG	+NH4+	670.637	C41H84NO5	4.47156	no MSMS	n/a	18:0-20:0*
694.634	DAG 40:2	DAG	+NH4+	694.634	C43H84NO5	-0.145712	no MSMS	n/a	20:1-20:1*
696.65	DAG 40:1	DAG	+NH4+	696.649	C43H86NO5	-0.934875	no MSMS	n/a	20:0-20:1*
* putative species based on most commonly observed fatty acyls
