# Supplementary material for: Using lipidomics to reveal details of lipid accumulation in developing seeds from oilseed rape (Brassica napus L.)
Source: Biochim Biophys Acta. 2018 Mar;1863(3):339–48. doi: 10.1016/j.bbalip.2017.12.010 (PMC5791847; doi:10.1016/j.bbalip.2017.12.010)
Supplement: Supplementary Table 2 — MRM list for phosphoglycerides. [file mmc2.xlsx]

## Sheet: PC-PA-PE
Compound Group	Compound Group	Compound Name	ISTD?	Precursor Ion	MS1 Res	Product Ion	MS2 Res	Dwell	Fragmentor	Collision Energy	Cell Accelerator Voltage	Polarity	Adduct
PC	PC	PC 32:1	FALSE	732.6	Unit	184.1	Unit	10	135	29	7	Positive	+H+
PC	PC	PC 16:0-16:1 FA1	FALSE	776.5	Unit	255.2	Unit	10	135	29	7	Negative	+HCOO-
PC	PC	PC 16:0-16:1 FA2	FALSE	776.5	Unit	253.2	Unit	10	135	29	7	Negative	+HCOO-
PC	PC	PC 34:5	FALSE	752.5	Unit	184.1	Unit	10	135	29	7	Positive	+H+
PC	PC	PC 16:2-18:3 FA1	FALSE	796.5	Unit	251.2	Unit	10	135	29	7	Negative	+HCOO-
PC	PC	PC 16:2-18:3 FA2	FALSE	796.5	Unit	277.2	Unit	10	135	29	7	Negative	+HCOO-
PC	PC	PC 34:4	FALSE	754.5	Unit	184.1	Unit	10	135	29	7	Positive	+H+
PC	PC	PC 16:2-18:2 FA1	FALSE	798.5	Unit	251.2	Unit	10	135	29	7	Negative	+HCOO-
PC	PC	PC 16:2-18:2 FA2	FALSE	798.5	Unit	279.2	Unit	10	135	29	7	Negative	+HCOO-
PC	PC	PC 16:1-18:3 FA1	FALSE	798.5	Unit	253.2	Unit	10	135	29	7	Negative	+HCOO-
PC	PC	PC 16:1-18:3 FA2	FALSE	798.5	Unit	277.2	Unit	10	135	29	7	Negative	+HCOO-
PC	PC	PC 34:3	FALSE	756.6	Unit	184.1	Unit	10	135	29	7	Positive	+H+
PC	PC	PC 16:0-18:3 FA1	FALSE	800.5	Unit	255.2	Unit	10	135	29	7	Negative	+HCOO-
PC	PC	PC 16:0-18:3 FA2	FALSE	800.5	Unit	277.2	Unit	10	135	29	7	Negative	+HCOO-
PC	PC	PC 34:2	FALSE	758.6	Unit	184.1	Unit	10	135	29	7	Positive	+H+
PC	PC	PC 16:0-18:2 FA1	FALSE	802.6	Unit	255.2	Unit	10	135	29	7	Negative	+HCOO-
PC	PC	PC 16:0-18:2 FA2	FALSE	802.6	Unit	279.2	Unit	10	135	29	7	Negative	+HCOO-
PC	PC	PC 34:1	FALSE	760.6	Unit	184.1	Unit	10	135	29	7	Positive	+H+
PC	PC	PC 16:0-18:1 FA1	FALSE	804.6	Unit	255.2	Unit	10	135	29	7	Negative	+HCOO-
PC	PC	PC 16:0-18:1 FA2	FALSE	804.6	Unit	281.2	Unit	10	135	29	7	Negative	+HCOO-
PC	PC	PC 36:6	FALSE	778.5	Unit	184.1	Unit	10	135	29	7	Positive	+H+
PC	PC	PC 18:3-18:3 FA	FALSE	822.5	Unit	277.2	Unit	10	135	29	7	Negative	+HCOO-
PC	PC	PC 36:5	FALSE	780.6	Unit	184.1	Unit	10	135	29	7	Positive	+H+
PC	PC	PC 18:2-18:3 FA1	FALSE	824.5	Unit	279.2	Unit	10	135	29	7	Negative	+HCOO-
PC	PC	PC 18:2-18:3 FA2	FALSE	824.5	Unit	277.2	Unit	10	135	29	7	Negative	+HCOO-
PC	PC	PC 36:4	FALSE	782.6	Unit	184.1	Unit	10	135	29	7	Positive	+H+
PC	PC	PC 18:1-18:3 FA1	FALSE	826.6	Unit	281.2	Unit	10	135	29	7	Negative	+HCOO-
PC	PC	PC 18:1-18:3 FA2	FALSE	826.6	Unit	277.2	Unit	10	135	29	7	Negative	+HCOO-
PC	PC	PC 18:2-18:2 FA	FALSE	826.6	Unit	279.2	Unit	10	135	29	7	Negative	+HCOO-
PC	PC	PC 36:3	FALSE	784.6	Unit	184.1	Unit	10	135	29	7	Positive	+H+
PC	PC	PC 18:1-18:2 FA1	FALSE	828.6	Unit	281.2	Unit	10	135	29	7	Negative	+HCOO-
PC	PC	PC 18:1-18:2 FA2	FALSE	828.6	Unit	279.2	Unit	10	135	29	7	Negative	+HCOO-
PC	PC	PC 36:2	FALSE	786.6	Unit	184.1	Unit	10	135	29	7	Positive	+H+
PC	PC	PC 18:1-18:1 FA	FALSE	830.6	Unit	281.2	Unit	10	135	29	7	Negative	+HCOO-
PC	PC	PC 38:3	FALSE	812.6	Unit	184.1	Unit	10	135	29	7	Positive	+H+
PC	PC	PC 18:2-20:1 FA1	FALSE	856.6	Unit	279.2	Unit	10	135	29	7	Negative	+HCOO-
PC	PC	PC 18:2-20:1 FA2	FALSE	856.6	Unit	309.3	Unit	10	135	29	7	Negative	+HCOO-
PC	PC	PC 38:2	FALSE	814.6	Unit	184.1	Unit	10	135	29	7	Positive	+H+
PC	PC	PC 18:1-20:1 FA1	FALSE	858.6	Unit	281.2	Unit	10	135	29	7	Negative	+HCOO-
PC	PC	PC 18:1-20:1 FA2	FALSE	858.6	Unit	309.3	Unit	10	135	29	7	Negative	+HCOO-
PC	PC	PC 28:0 (IS)	TRUE	678.5	Unit	184.1	Unit	10	135	29	7	Positive	+H+
PC	PC	PC 14:0-14:0 FA (IS)	TRUE	722.5	Unit	227.2	Unit	10	135	29	7	Negative	+HCOO-
PA	PA	PA 28:0 (IS)	TRUE	591.4	Unit	153.1	Unit	10	135	32	5	Negative	-H+
PA	PA	PA 14:0-14:0 (IS)	TRUE	591.4	Unit	227.2	Unit	10	135	32	5	Negative	-H+
PA	PA	PA 34:3	FALSE	669.5	Unit	153.1	Unit	10	135	32	5	Negative	-H+
PA	PA	PA 16:1-18:2 (-16:1)	FALSE	669.5	Unit	253.2	Unit	10	135	32	5	Negative	-H+
PA	PA	PA 16:1-18:2 (-18:2)	FALSE	669.5	Unit	279.2	Unit	10	135	32	5	Negative	-H+
PA	PA	PA 16:0-18:3 (-16:0)	FALSE	669.5	Unit	255.2	Unit	10	135	32	5	Negative	-H+
PA	PA	PA 16:0-18:3 (-18:3)	FALSE	669.5	Unit	277.2	Unit	10	135	32	5	Negative	-H+
PA	PA	PA 34:2	FALSE	671.5	Unit	153.1	Unit	10	135	32	5	Negative	-H+
PA	PA	PA 16:0-18:2 (-16:0)	FALSE	671.5	Unit	255.2	Unit	10	135	32	5	Negative	-H+
PA	PA	PA 16:0-18:2 (-18:2)	FALSE	671.5	Unit	279.2	Unit	10	135	32	5	Negative	-H+
PA	PA	PA 16:1-18:1 (-16:1)	FALSE	671.5	Unit	253.2	Unit	10	135	32	5	Negative	-H+
PA	PA	PA 16:1-18:1 (-18:1)	FALSE	671.5	Unit	281.2	Unit	10	135	32	5	Negative	-H+
PA	PA	PA 36:5	FALSE	693.5	Unit	153.1	Unit	10	135	32	5	Negative	-H+
PA	PA	PA 18:2-18:3 (-18:2)	FALSE	693.5	Unit	279.2	Unit	10	135	32	5	Negative	-H+
PA	PA	PA 18:2-18:3 (-18:3)	FALSE	693.5	Unit	277.2	Unit	10	135	32	5	Negative	-H+
PA	PA	PA 36:4	FALSE	695.5	Unit	153.1	Unit	10	135	32	5	Negative	-H+
PA	PA	PA 18:2-18:2	FALSE	695.5	Unit	279.2	Unit	10	135	32	5	Negative	-H+
PA	PA	PA 36:3	FALSE	697.5	Unit	153.1	Unit	10	135	32	5	Negative	-H+
PA	PA	PA 18:1-18:2 (-18:1)	FALSE	697.5	Unit	281.2	Unit	10	135	32	5	Negative	-H+
PA	PA	PA 18:1-18:2 (-18:2)	FALSE	697.5	Unit	279.2	Unit	10	135	32	5	Negative	-H+
PA	PA	PA 36:2	FALSE	699.5	Unit	153.1	Unit	10	135	32	5	Negative	-H+
PA	PA	PA 18:1-18:1	FALSE	699.5	Unit	281.2	Unit	10	135	32	5	Negative	-H+
PA	PA	PA 38:3	FALSE	725.5	Unit	153.1	Unit	10	135	32	5	Negative	-H+
PA	PA	PA 18:2-20:1 (-18:2)	FALSE	725.5	Unit	279.2	Unit	10	135	32	5	Negative	-H+
PA	PA	PA 18:2-20:1 (-20:1)	FALSE	725.5	Unit	309.3	Unit	10	135	32	5	Negative	-H+
PA	PA	PA 38:2	FALSE	727.5	Unit	153.1	Unit	10	135	32	5	Negative	-H+
PA	PA	PA 18:1-20:1 (-18:1)	FALSE	727.5	Unit	281.2	Unit	10	135	32	5	Negative	-H+
PA	PA	PA 18:1-20:1 (-20:1)	FALSE	727.5	Unit	309.3	Unit	10	135	32	5	Negative	-H+
PE	PE	PE 34:3	FALSE	714.5	Unit	573.5	Unit	10	135	17	5	Positive	+H+
PE	PE	PE 16:0-18:3 (-16:0)	FALSE	712.5	Unit	255.2	Unit	10	135	32	7	Negative	-H+
PE	PE	PE 16:0-18:3 (-18:3)	FALSE	712.5	Unit	277.2	Unit	10	135	32	7	Negative	-H+
PE	PE	PE 16:1-18:2 (-16:1)	FALSE	712.5	Unit	253.2	Unit	10	135	32	7	Negative	-H+
PE	PE	PE 16:1-18:2 (-18:2)	FALSE	712.5	Unit	279.2	Unit	10	135	32	7	Negative	-H+
PE	PE	PE 34:2	FALSE	716.5	Unit	575.5	Unit	10	135	17	5	Positive	+H+
PE	PE	PE 16:0-18:2 (-16:0)	FALSE	714.5	Unit	255.2	Unit	10	135	32	7	Negative	-H+
PE	PE	PE 16:0-18:2 (-18:2)	FALSE	714.5	Unit	279.2	Unit	10	135	32	7	Negative	-H+
PE	PE	PE 16:1-18:1 (-16:1)	FALSE	714.5	Unit	253.2	Unit	10	135	32	7	Negative	-H+
PE	PE	PE 16:1-18:1 (-18:1)	FALSE	714.5	Unit	281.2	Unit	10	135	32	7	Negative	-H+
PE	PE	PE 34:1	FALSE	718.5	Unit	577.5	Unit	10	135	17	5	Positive	+H+
PE	PE	PE 16:0-18:1 (-16:0)	FALSE	716.5	Unit	255.2	Unit	10	135	32	7	Negative	-H+
PE	PE	PE 16:0-18:1 (-18:1)	FALSE	716.5	Unit	281.5	Unit	10	135	32	7	Negative	-H+
PE	PE	PE 36:6	FALSE	736.5	Unit	595.5	Unit	10	135	17	5	Positive	+H+
PE	PE	PE 18:3-18:3 (-18:3)	FALSE	734.5	Unit	277.2	Unit	10	135	32	7	Negative	-H+
PE	PE	PE 36:5	FALSE	738.5	Unit	597.5	Unit	10	135	17	5	Positive	+H+
PE	PE	PE 18:2-18:3 (-18:2)	FALSE	736.5	Unit	279.5	Unit	10	135	32	7	Negative	-H+
PE	PE	PE 18:2-18:3 (-18:3)	FALSE	736.5	Unit	277.5	Unit	10	135	32	7	Negative	-H+
PE	PE	PE 36:4	FALSE	740.5	Unit	599.5	Unit	10	135	17	5	Positive	+H+
PE	PE	PE 18:1-18:3 (-18:1)	FALSE	738.5	Unit	281.2	Unit	10	135	32	7	Negative	-H+
PE	PE	PE 18:1-18:3 (-18:3)	FALSE	738.5	Unit	277.2	Unit	10	135	32	7	Negative	-H+
PE	PE	PE 18:2-18:2 (-18:2)	FALSE	738.5	Unit	279.2	Unit	10	135	32	7	Negative	-H+
PE	PE	PE 36:3	FALSE	742.5	Unit	601.5	Unit	10	135	17	5	Positive	+H+
PE	PE	PE 18:1-18:2 (-18:1)	FALSE	740.5	Unit	281.2	Unit	10	135	32	7	Negative	-H+
PE	PE	PE 18:1-18:2 (-18:2)	FALSE	740.5	Unit	279.2	Unit	10	135	32	7	Negative	-H+
PE	PE	PE 36:2	FALSE	744.6	Unit	603.6	Unit	10	135	17	5	Positive	+H+
PE	PE	PE 18:1-18:1 (-18:1)	FALSE	742.5	Unit	281.2	Unit	10	135	32	7	Negative	-H+
PE	PE	PE 36:1	FALSE	746.6	Unit	605.6	Unit	10	135	17	5	Positive	+H+
PE	PE	PE 18:0-18:1 (-18:0)	FALSE	744.5	Unit	283.2	Unit	10	135	32	7	Negative	-H+
PE	PE	PE 18:0-18:1 (-18:1)	FALSE	744.5	Unit	281.2	Unit	10	135	32	7	Negative	-H+
PE	PE	PE 38:3	FALSE	770.6	Unit	629.6	Unit	10	135	17	5	Positive	+H+
PE	PE	PE 18:2-20:1 (-18:2)	FALSE	768.5	Unit	279.2	Unit	10	135	32	7	Negative	-H+
PE	PE	PE 18:2-20:1 (-20:1)	FALSE	768.5	Unit	309.3	Unit	10	135	32	7	Negative	-H+
PE	PE	PE 38:2	FALSE	772.6	Unit	631.6	Unit	10	135	17	5	Positive	+H+
PE	PE	PE 18:1-20:1 (-18:1)	FALSE	770.5	Unit	281.2	Unit	10	135	32	7	Negative	-H+
PE	PE	PE 18:1-20:1 (-20:1)	FALSE	770.5	Unit	309.3	Unit	10	135	32	7	Negative	-H+
PE	PE	PE 28:0 (IS)	TRUE	636.5	Unit	495	Unit	10	135	17	5	Positive	+H+
PE	PE	PE 14:0-14:0 (IS)	TRUE	634.5	Unit	227.2	Unit	10	135	32	7	Negative	-H+

## Sheet: DG-TG
Compound Group	Compound Name	ISTD?	Precursor Ion	MS1 Res	Product Ion	MS2 Res	Dwell	Fragmentor	Collision Energy	Cell Accelerator Voltage	Polarity	Adduct
DG	DG 34:2	FALSE	610.5	Unit	610.5	Unit	9	135	2	5	Positive	+NH4+
DG	DG 34:2 -(16:0)	FALSE	610.5	Unit	337.2	Unit	9	135	21	5	Positive	+NH4+
DG	DG 34:2 -(18:2)	FALSE	610.5	Unit	313.2	Unit	9	135	21	5	Positive	+NH4+
DG	DG 34:2 -(16:1)	FALSE	610.5	Unit	339.2	Unit	9	135	21	5	Positive	+NH4+
DG	DG 34:2 -(18:1)	FALSE	610.5	Unit	311.2	Unit	9	135	21	5	Positive	+NH4+
DG	DG 34:1	FALSE	612.6	Unit	612.5	Unit	9	135	2	5	Positive	+NH4+
DG	DG 34:1 -(16:0)	FALSE	612.6	Unit	339.3	Unit	9	135	21	5	Positive	+NH4+
DG	DG 34:1 -(18:1)	FALSE	612.6	Unit	313.3	Unit	9	135	21	5	Positive	+NH4+
DG	DG 36:5	FALSE	632.5	Unit	632.5	Unit	9	135	2	5	Positive	+NH4+
DG	DG 36:5 -(18:2)	FALSE	632.5	Unit	335.2	Unit	9	135	21	5	Positive	+NH4+
DG	DG 36:5 -(18:3)	FALSE	632.5	Unit	337.2	Unit	9	135	21	5	Positive	+NH4+
DG	DG 36:4	FALSE	634.5	Unit	634.5	Unit	9	135	2	5	Positive	+NH4+
DG	DG 36:4 -(18:1)	FALSE	634.5	Unit	335.2	Unit	9	135	21	5	Positive	+NH4+
DG	DG 36:4 -(18:3)	FALSE	634.5	Unit	339.2	Unit	9	135	21	5	Positive	+NH4+
DG	DG 36:4 -(18:2)	FALSE	634.5	Unit	337.2	Unit	9	135	21	5	Positive	+NH4+
DG	DG 36:3	FALSE	636.6	Unit	636.6	Unit	9	135	2	5	Positive	+NH4+
DG	DG 36:3 -(18:1)	FALSE	636.6	Unit	337.3	Unit	9	135	21	5	Positive	+NH4+
DG	DG 36:3 -(18:2)	FALSE	636.6	Unit	339.3	Unit	9	135	21	5	Positive	+NH4+
DG	DG 36:2	FALSE	638.6	Unit	638.6	Unit	9	135	2	5	Positive	+NH4+
DG	DG 36:2 -(18:1)	FALSE	638.6	Unit	339.3	Unit	9	135	21	5	Positive	+NH4+
DG	DG 38:4	FALSE	662.6	Unit	662.6	Unit	9	135	2	5	Positive	+NH4+
DG	DG 38:4 -(18:3)	FALSE	662.6	Unit	367.3	Unit	9	135	21	5	Positive	+NH4+
DG	DG 38:4 -(20:1)	FALSE	662.6	Unit	335.3	Unit	9	135	21	5	Positive	+NH4+
DG	DG 38:1	FALSE	668.6	Unit	668.6	Unit	9	135	2	5	Positive	+NH4+
DG	DG 38:1 -(18:0)	FALSE	668.6	Unit	367.3	Unit	9	135	21	5	Positive	+NH4+
DG	DG 38:1 -(20:1)	FALSE	668.6	Unit	341.3	Unit	9	135	21	5	Positive	+NH4+
DG	DG 38:0	FALSE	670.6	Unit	670.6	Unit	9	135	2	5	Positive	+NH4+
DG	DG 38:0 -(18:0)	FALSE	670.6	Unit	369.3	Unit	9	135	21	5	Positive	+NH4+
DG	DG 38:0 -(20:0)	FALSE	670.6	Unit	341.3	Unit	9	135	21	5	Positive	+NH4+
DG	DG 40:2	FALSE	694.6	Unit	694.6	Unit	9	135	2	5	Positive	+NH4+
DG	DG 40:2 -(20:1)	FALSE	694.6	Unit	367.3	Unit	9	135	21	5	Positive	+NH4+
DG	DG 40:1	FALSE	696.7	Unit	696.7	Unit	9	135	2	5	Positive	+NH4+
DG	DG 40:1 -(20:0)	FALSE	696.7	Unit	367.3	Unit	9	135	21	5	Positive	+NH4+
DG	DG 40:1 -(20:1)	FALSE	696.7	Unit	369.4	Unit	9	135	21	5	Positive	+NH4+
DG	DG 24:0 (IS)	FALSE	474.4	Unit	474.4	Unit	9	135	2	5	Positive	+NH4+
DG	DG 24:0 (-12:0) (IS)	FALSE	474.4	Unit	257.2	Unit	9	135	21	5	Positive	+NH4+
TG	TG 50:3	FALSE	846.7	Unit	846.7	Unit	9	135	2	5	Positive	+NH4+
TG	TG 14:0-18:1-18:2 (-14:0)	FALSE	846.7	Unit	601.5	Unit	9	135	30	5	Positive	+NH4+
TG	TG 16:0-16:1-18:2 (-16:0)	FALSE	846.7	Unit	573.5	Unit	9	135	30	5	Positive	+NH4+
TG	TG 50:2	FALSE	848.8	Unit	848.8	Unit	9	135	2	5	Positive	+NH4+
TG	TG 14:0-18:1-18:1 (-14:0)	FALSE	848.8	Unit	603.5	Unit	9	135	30	5	Positive	+NH4+
TG	TG 16:0-16:0-18:2 (-18:2)	FALSE	848.8	Unit	551.5	Unit	9	135	30	5	Positive	+NH4+
TG	TG 16:0-16:1-18:1 (-16:1)	FALSE	848.8	Unit	577.5	Unit	9	135	30	5	Positive	+NH4+
TG	TG 50:1	FALSE	850.8	Unit	850.8	Unit	9	135	2	5	Positive	+NH4+
TG	TG 16:0-16:0-18:1 (-18:1)	FALSE	850.8	Unit	551.5	Unit	9	135	30	5	Positive	+NH4+
TG	TG 52:6	FALSE	868.7	Unit	868.7	Unit	9	135	2	5	Positive	+NH4+
TG	TG 16:3-18:2-18:1 (-16:3)	FALSE	868.7	Unit	601.5	Unit	9	135	30	5	Positive	+NH4+
TG	TG 16:2-18:2-18:2 (-16:2)	FALSE	868.7	Unit	599.5	Unit	9	135	30	5	Positive	+NH4+
TG	TG 16:2-18:1-18:3 (-18:3)	FALSE	868.7	Unit	573.5	Unit	9	135	30	5	Positive	+NH4+
TG	TG 16:1-18:2-18:3 (-16:1)	FALSE	868.7	Unit	597.5	Unit	9	135	30	5	Positive	+NH4+
TG	TG 16:0-18:3-18:3 (-16:0)	FALSE	868.7	Unit	595.5	Unit	9	135	30	5	Positive	+NH4+
TG	TG 52:5	FALSE	870.8	Unit	870.8	Unit	9	135	2	5	Positive	+NH4+
TG	TG 16:3-18:1-18:1 (-16:3)	FALSE	870.8	Unit	603.5	Unit	9	135	30	5	Positive	+NH4+
TG	TG 16:2-18:1-18:2 (-16:2)	FALSE	870.8	Unit	601.5	Unit	9	135	30	5	Positive	+NH4+
TG	TG 16:1-18:1-18:3 (-18:3)	FALSE	870.8	Unit	575.5	Unit	9	135	30	5	Positive	+NH4+
TG	TG 16:1-18:2-18:2 (-16:1)	FALSE	870.8	Unit	599.5	Unit	9	135	30	5	Positive	+NH4+
TG	TG 16:0-18:2-18:3 (-16:0)	FALSE	870.8	Unit	597.5	Unit	9	135	30	5	Positive	+NH4+
TG	TG 52:4	FALSE	872.8	Unit	872.8	Unit	9	135	2	5	Positive	+NH4+
TG	TG 16:0-18:1-18:3 (-18:3)	FALSE	872.8	Unit	577.5	Unit	9	135	30	5	Positive	+NH4+
TG	TG 16:0-18:2-18:2 (-18:2)	FALSE	872.8	Unit	575.5	Unit	9	135	30	5	Positive	+NH4+
TG	TG 52:3	FALSE	874.8	Unit	874.8	Unit	9	135	2	5	Positive	+NH4+
TG	TG 16:0-18:1-18:2 (-16:0)	FALSE	874.8	Unit	601.5	Unit	9	135	30	5	Positive	+NH4+
TG	TG 52:2	FALSE	876.8	Unit	876.8	Unit	9	135	2	5	Positive	+NH4+
TG	TG 16:0-18:1-18:1 (-16:0)	FALSE	876.8	Unit	603.5	Unit	9	135	30	5	Positive	+NH4+
TG	TG 54:8	FALSE	892.7	Unit	892.7	Unit	9	135	2	5	Positive	+NH4+
TG	TG 18:2-18:3-18:3 (-18:2)	FALSE	892.7	Unit	595.5	Unit	9	135	30	5	Positive	+NH4+
TG	TG 54:7	FALSE	894.8	Unit	894.8	Unit	9	135	2	5	Positive	+NH4+
TG	TG 18:1-18:3-18:3 (-18:1)	FALSE	894.8	Unit	595.5	Unit	9	135	30	5	Positive	+NH4+
TG	TG 18:2-18:2-18:3 (-18:2)	FALSE	894.8	Unit	597.5	Unit	9	135	30	5	Positive	+NH4+
TG	TG 54:6	FALSE	896.8	Unit	896.8	Unit	9	135	2	5	Positive	+NH4+
TG	TG 18:1-18:2-18:3 (-18:2)	FALSE	896.8	Unit	599.5	Unit	9	135	30	5	Positive	+NH4+
TG	TG 54:5	FALSE	898.8	Unit	898.8	Unit	9	135	2	5	Positive	+NH4+
TG	TG 18:1-18:1-18:3 (-18:3)	FALSE	898.8	Unit	603.5	Unit	9	135	30	5	Positive	+NH4+
TG	TG 18:1-18:2-18:2 (-18:2)	FALSE	898.8	Unit	601.5	Unit	9	135	30	5	Positive	+NH4+
TG	TG 54:4	FALSE	900.8	Unit	900.8	Unit	9	135	2	5	Positive	+NH4+
TG	TG 18:1-18:1-18:2 (-18:2)	FALSE	900.8	Unit	603.5	Unit	9	135	30	5	Positive	+NH4+
TG	TG 54:3	FALSE	902.8	Unit	902.8	Unit	9	135	2	5	Positive	+NH4+
TG	TG 18:1-18:1-18:1 (-18:1)	FALSE	902.8	Unit	603.5	Unit	9	135	30	5	Positive	+NH4+
TG	TG 54:2	FALSE	904.8	Unit	904.8	Unit	9	135	2	5	Positive	+NH4+
TG	TG 18:0-18:1-18:1 (-18:0)	FALSE	904.8	Unit	603.5	Unit	9	135	30	5	Positive	+NH4+
TG	TG 56:5	FALSE	926.8	Unit	926.8	Unit	9	135	2	5	Positive	+NH4+
TG	TG 18:1-18:3-20:1 (-18:3)	FALSE	926.8	Unit	631.5	Unit	9	135	30	5	Positive	+NH4+
TG	TG 18:2-18:2-20:1 (-18:2)	FALSE	926.8	Unit	629.5	Unit	9	135	30	5	Positive	+NH4+
TG	TG 56:4	FALSE	928.8	Unit	928.8	Unit	9	135	2	5	Positive	+NH4+
TG	TG 18:2-18:2-20:0 (-20:0)	FALSE	928.8	Unit	599.5	Unit	9	135	30	5	Positive	+NH4+
TG	TG 18:1-18:2-20:1 (-20:1)	FALSE	928.8	Unit	601.5	Unit	9	135	30	5	Positive	+NH4+
TG	TG 56:3	FALSE	930.8	Unit	930.8	Unit	9	135	2	5	Positive	+NH4+
TG	TG 18:1-18:1-20:1 (-18:1)	FALSE	930.8	Unit	631.6	Unit	9	135	30	5	Positive	+NH4+
TG	TG 56:2	FALSE	932.9	Unit	932.9	Unit	9	135	2	5	Positive	+NH4+
TG	TG 18:0-18:1-20:1 (-20:1)	FALSE	932.9	Unit	605.5	Unit	9	135	30	5	Positive	+NH4+
TG	TG 58:4	FALSE	956.9	Unit	956.9	Unit	9	135	2	5	Positive	+NH4+
TG	TG 18:1-18:3-22:0 (-18:3)	FALSE	956.9	Unit	661.6	Unit	9	135	30	5	Positive	+NH4+
TG	TG 18:2-18:2-22:0 (-18:2)	FALSE	956.9	Unit	659.6	Unit	9	135	30	5	Positive	+NH4+
TG	TG 58:3	FALSE	958.9	Unit	958.9	Unit	9	135	2	5	Positive	+NH4+
TG	TG 18:1-18:2-22:0 (-22:0)	FALSE	958.9	Unit	601.5	Unit	9	135	30	5	Positive	+NH4+
TG	TG 58:2	FALSE	960.9	Unit	960.9	Unit	9	135	2	5	Positive	+NH4+
TG	TG 18:1-18:1-22:0 (-22:0)	FALSE	960.9	Unit	603.5	Unit	9	135	30	5	Positive	+NH4+
TG	TG 58:1	FALSE	962.9	Unit	962.9	Unit	9	135	2	5	Positive	+NH4+
TG	TG 16:0-18:1-22:0 (-24:0)	FALSE	962.9	Unit	577.5	Unit	9	135	30	5	Positive	+NH4+
TG	TG 60:4	FALSE	984.9	Unit	984.9	Unit	9	135	2	5	Positive	+NH4+
TG	TG 18:1-18:2-24:1 (-24:1)	FALSE	984.9	Unit	601.5	Unit	9	135	30	5	Positive	+NH4+
TG	TG 18:2-18:2-24:0 (-24:0)	FALSE	984.9	Unit	599.5	Unit	9	135	30	5	Positive	+NH4+
TG	TG 60:3	FALSE	986.9	Unit	986.9	Unit	9	135	2	5	Positive	+NH4+
TG	TG 18:1-18:1-24:1 (-24:1)	FALSE	986.9	Unit	603.5	Unit	9	135	30	5	Positive	+NH4+
TG	TG 18:1-18:2-24:0 (-24:0)	FALSE	986.9	Unit	601.5	Unit	9	135	30	5	Positive	+NH4+
TG	TG 60:2	FALSE	988.9	Unit	988.9	Unit	9	135	2	5	Positive	+NH4+
TG	TG 18:1-18:1-24:0 (-18:1)	FALSE	988.9	Unit	689.6	Unit	9	135	30	5	Positive	+NH4+
TG	TG 62:3	FALSE	1014.9	Unit	1014.9	Unit	9	135	2	5	Positive	+NH4+
TG	TG 18:1-18:1-26:1 (-18:1)	FALSE	1014.9	Unit	715.7	Unit	9	135	30	5	Positive	+NH4+
TG	TG 48:0-d5 (IS)	TRUE	829.8	Unit	829.8	Unit	9	135	2	5	Positive	+NH4+
TG	TG 16:0-16:0-16:0 (-16:0)	TRUE	829.8	Unit	556.8	Unit	9	135	30	5	Positive	+NH4+
